# Supplementary material for: Genetic Mapping of a QTL Controlling Fruit Size in Melon (Cucumis melo L.)
Source: Plants (Basel). 2025 Jul 22;14(15):2254. doi: 10.3390/plants14152254 (PMC12348668; doi:10.3390/plants14152254)
Supplement: Supplementary file 1 [file plants-14-02254-s001.zip]

Archive with 1 entries (1 files):
- plants-3699202-supplementary.xlsx
