# Supplementary material for: Genetic Mapping of a QTL Controlling Fruit Size in Melon (Cucumis melo L.)
Source: Plants (Basel). 2025 Jul 22;14(15):2254. doi: 10.3390/plants14152254 (PMC12348668; doi:10.3390/plants14152254)
Supplement: Supplementary file 1 [file plants-14-02254-s001.zip › plants-3699202-supplementary.xlsx]

## Sheet: Table S1
Table S1.Information on the candidate genes identified in the mapping region
Name	Description	Position
MELO3C033561.1	Unknown protein	chr09:3676853..3677071 (- strand)
MELO3C033025.1	Unknown protein	chr09:3676933..3677112 (- strand)
MELO3C021559.1	Exostosin domain-containing protein	chr09:3677066..3677469 (+ strand)
MELO3C021560.1	Ribosomal protein S7	chr09:3734065..3734454 (+ strand)
MELO3C021562.1	Glutaredoxin	chr09:3758973..3761474 (- strand)
MELO3C021563.1	Isocitrate dehydrogenase [NADP]	chr09:3763274..3771059 (- strand)
MELO3C021565.1	DExH-box ATP-dependent RNA helicase DExH17	chr09:3774848..3784174 (- strand)
MELO3C021566.1	Chaperone protein dnaJ	chr09:3785066..3791178 (+ strand)
MELO3C021568.1	sirohydrochlorin ferrochelatase	chr09:3788923..3791409 (- strand)
MELO3C021569.1	Core-2/I-branching beta-1	chr09:3795481..3800255 (+ strand)
MELO3C021570.1	DUF761 domain-containing protein	chr09:3808952..3809784 (- strand)
MELO3C033565.1	Unknown protein	chr09:3850888..3851055 (- strand)
MELO3C021573.1	Unknown protein	chr09:3881437..3881694 (+ strand)
MELO3C033680.1	Reverse transcriptase	chr09:3908419..3909298 (- strand)
MELO3C033572.1	Unknown protein	chr09:3934347..3934538 (+ strand)
MELO3C000399.1	Cytochrome b6-f complex subunit 4	chr09:3959562..3959992 (+ strand)
MELO3C033568.1	DNA-directed RNA polymerase subunit alpha	chr09:3960462..3961038 (- strand)
MELO3C001187.1	30S ribosomal protein S11	chr09:3961228..3961763 (- strand)
MELO3C033569.1	30S ribosomal protein S11	chr09:3961246..3961513 (- strand)
MELO3C026354.1	30S ribosomal protein S11	chr09:3961251..3961752 (- strand)
MELO3C021576.1	Oleosin	chr09:3970392..3970940 (- strand)
MELO3C021577.1	Unknown protein	chr09:3975380..3975535 (+ strand)
MELO3C021578.1	LOB domain-containing protein	chr09:3984698..3985376 (- strand)
MELO3C021579.1	cyclin-dependent protein kinase inhibitor SMR6	chr09:3994585..3995210 (+ strand)
MELO3C033682.1	Unknown protein	chr09:4005111..4005320 (- strand)
MELO3C033564.1	Transposase	chr09:4025791..4026332 (+ strand)
MELO3C021580.1	glycosylphosphatidylinositol anchor attachment 1 protein-like	chr09:4030955..4035376 (- strand)
MELO3C021582.1	ABC transporter B family member 26	chr09:4040087..4049762 (+ strand)
MELO3C033683.1	Unknown protein	chr09:4052103..4055628 (+ strand)
MELO3C033684.1	Retrovirus-related pol polyprotein from transposon tnt 1-94	chr09:4058147..4063758 (+ strand)
MELO3C021583.1	Unknown protein	chr09:4093817..4095832 (+ strand)
MELO3C021584.1	altered inheritance of mitochondria protein 32-like	chr09:4102798..4105897 (+ strand)
MELO3C021585.1	Ribosomal RNA-processing protein 8	chr09:4109444..4112861 (+ strand)
MELO3C021586.1	Protein kinase domain-containing protein	chr09:4118767..4122834 (+ strand)
MELO3C021587.1	NAC domain-containing protein	chr09:4134346..4138905 (+ strand)
MELO3C021588.1	CRM domain-containing protein	chr09:4140024..4146137 (+ strand)
MELO3C021589.1	beta-1	chr09:4150631..4153251 (- strand)
MELO3C021591.1	golgin candidate 6	chr09:4167259..4180863 (+ strand)
MELO3C021592.1	glucuronokinase 1	chr09:4182155..4185592 (+ strand)
MELO3C021593.1	tRNA pseudouridine synthase B	chr09:4187380..4191750 (+ strand)
MELO3C021594.1	Protein of unknown function (DUF707)	chr09:4194942..4199314 (- strand)
MELO3C021595.1	S-adenosyl-L-methionine-dependent methyltransferases superfamily protein	chr09:4202625..4211561 (- strand)
MELO3C033687.1	Reverse transcriptase Ty1/copia-type domain-containing protein	chr09:4217744..4217974 (- strand)
MELO3C021596.1	E3 ubiquitin-protein ligase RGLG2	chr09:4220702..4226673 (- strand)
MELO3C021597.1	Unknown protein	chr09:4243082..4243764 (+ strand)
MELO3C021598.1	pre-rRNA-processing protein ESF2	chr09:4255769..4258340 (- strand)
MELO3C021599.1	Unknown protein	chr09:4264994..4265266 (- strand)
MELO3C021600.1	cytochrome P450 724B1	chr09:4267410..4272586 (- strand)
MELO3C021601.1	tRNA N6-adenosine threonylcarbamoyltransferase	chr09:4288373..4290246 (- strand)
MELO3C021602.1	Unknown protein	chr09:4291103..4291273 (+ strand)
MELO3C021603.1	alpha/beta hydrolase domain-containing protein 17B-like	chr09:4327556..4330976 (+ strand)
MELO3C021604.1	Glycerol-3-phosphate dehydrogenase [NAD(+)]	chr09:4331179..4335096 (- strand)
MELO3C021605.1	Mitochondrial inner membrane protease ATP23	chr09:4337709..4340331 (- strand)
MELO3C021606.1	skin secretory protein xP2	chr09:4342879..4343330 (+ strand)
MELO3C021607.1	Pectate lyase	chr09:4346244..4348157 (+ strand)
MELO3C021608.1	zinc finger protein CONSTANS-LIKE 6	chr09:4359653..4363797 (+ strand)
MELO3C021609.1	BAG family molecular chaperone regulator 2-like	chr09:4375833..4377451 (- strand)
MELO3C021610.1	Unknown protein	chr09:4391940..4395169 (+ strand)
MELO3C033692.1	Unknown protein	chr09:4394510..4396761 (- strand)
MELO3C021611.1	early nodulin-like protein 1	chr09:4395940..4396888 (+ strand)
MELO3C021612.1	cystinosin homolog	chr09:4398601..4402353 (+ strand)
MELO3C021613.1	SnoaL-like domain-containing protein	chr09:4404220..4406932 (+ strand)
MELO3C021615.1	protein WVD2-like 7 isoform X1	chr09:4407682..4412081 (- strand)
MELO3C021614.1	Histone-lysine N-methyltransferase trithorax-like protein	chr09:4408005..4409335 (+ strand)
MELO3C021616.1	Small polypeptide DEVIL 11	chr09:4424378..4425863 (- strand)
MELO3C021617.1	protein FIZZY-RELATED 3	chr09:4460970..4463576 (+ strand)
MELO3C021618.1	ribosomal RNA large subunit methyltransferase E	chr09:4463583..4465486 (- strand)
MELO3C021619.1	Expansin	chr09:4473432..4474673 (+ strand)
MELO3C021620.1	transcription initiation factor TFIID subunit 7	chr09:4476329..4480425 (+ strand)
MELO3C021621.1	Protein of unknown function	chr09:4479808..4482832 (- strand)
MELO3C033701.1	Unknown protein	chr09:4480049..4482387 (+ strand)
MELO3C021622.1	elicitor-responsive protein 1-like	chr09:4486323..4488593 (- strand)
MELO3C021623.1	elicitor-responsive protein 1-like	chr09:4490524..4492561 (- strand)
MELO3C021624.1	Protein kinase domain-containing protein	chr09:4497656..4500808 (- strand)
MELO3C021625.1	Unknown protein	chr09:4502477..4502632 (+ strand)
MELO3C021626.1	Protein kinase APK1B	chr09:4508895..4510834 (- strand)
MELO3C021628.1	Trehalose-phosphatase	chr09:4547546..4548109 (- strand)
MELO3C021629.1	Protein of unknown function (DUF506)	chr09:4580228..4583504 (+ strand)
MELO3C021630.1	Unknown protein	chr09:4595362..4596555 (+ strand)
MELO3C021632.1	Dolichyl-phosphate beta-glucosyltransferase	chr09:4597842..4615449 (+ strand)
MELO3C021633.1	Actin	chr09:4615511..4618051 (- strand)
MELO3C021634.1	very-long-chain enoyl-CoA reductase	chr09:4620456..4624615 (- strand)
MELO3C033576.1	Unknown protein	chr09:4625826..4626064 (- strand)
MELO3C033702.1	Heat shock a protein 1/8	chr09:4627893..4629234 (+ strand)
MELO3C021635.1	Charged multivesicular body protein 7 isoform X1	chr09:4629966..4630634 (- strand)
MELO3C033574.1	Unknown protein	chr09:4629968..4630138 (+ strand)
MELO3C033101.1	Unknown protein	chr09:4629987..4630440 (+ strand)
MELO3C033710.1	CACTA en-spm transposon protein	chr09:4642189..4644183 (- strand)
MELO3C033711.1	Unknown protein	chr09:4653097..4655510 (- strand)
MELO3C033713.1	Reactive Intermediate Deaminase A	chr09:4654595..4662806 (- strand)
MELO3C033712.1	Unknown protein	chr09:4659896..4661288 (- strand)
MELO3C021637.1	Phorbol-ester/DAG-type domain-containing protein	chr09:4660788..4661552 (+ strand)
MELO3C021638.1	Phorbol-ester/DAG-type domain-containing protein	chr09:4666484..4667639 (- strand)
MELO3C033707.1	CACTA en-spm transposon protein	chr09:4696298..4696774 (+ strand)
MELO3C021639.1	Phorbol-ester/DAG-type domain-containing protein	chr09:4701040..4701858 (+ strand)
MELO3C021640.1	Phorbol-ester/DAG-type domain-containing protein	chr09:4725188..4726463 (+ strand)
MELO3C032749.1	CACTA en-spm transposon protein	chr09:4743714..4744480 (- strand)
MELO3C031958.1	CACTA en-spm transposon protein	chr09:4743792..4744100 (- strand)
MELO3C021641.1	Phorbol-ester/DAG-type domain-containing protein	chr09:4749749..4750635 (+ strand)
MELO3C033717.1	Heat shock cognate 70 kDa protein 2-like isoform X1	chr09:4750503..4750811 (+ strand)
MELO3C021642.1	Endoplasmic reticulum transmembrane protein	chr09:4751997..4753061 (+ strand)
MELO3C021643.1	CASP-like protein	chr09:4754777..4758659 (- strand)
MELO3C033722.1	CASP-like protein	chr09:4760009..4760433 (- strand)
MELO3C033723.1	CASP-like protein	chr09:4761474..4762043 (- strand)
MELO3C033579.1	CASP-like protein	chr09:4793321..4795173 (- strand)
MELO3C034082.1	Girdin-like	chr09:4827270..4827984 (- strand)
MELO3C021645.1	Unknown protein	chr09:4846732..4848738 (- strand)
MELO3C021646.1	dof zinc finger protein DOF2.4-like	chr09:4859893..4861345 (- strand)
MELO3C033771.1	Unknown protein	chr09:4877000..4877267 (- strand)
MELO3C021647.1	Unknown protein	chr09:4892229..4892456 (+ strand)
MELO3C021648.1	Heat shock 70 kDa protein	chr09:4915047..4918065 (+ strand)
MELO3C021649.1	CACTA en-spm transposon protein	chr09:4920885..4921418 (- strand)
MELO3C033585.1	Unknown protein	chr09:4921071..4921424 (+ strand)
MELO3C033728.1	26S proteasome non-ATPase regulatory subunit	chr09:4921882..4923614 (- strand)
MELO3C033730.1	CACTA en-spm transposon protein	chr09:4923654..4925361 (- strand)
MELO3C021650.1	FMN-binding split barrel	chr09:4925479..4929140 (- strand)
MELO3C021653.1	transcription factor ABORTED MICROSPORES isoform X1	chr09:4954618..4959227 (+ strand)
MELO3C021654.1	Geranylgeranyl transferase type I subunit beta	chr09:4962393..4966454 (+ strand)
MELO3C021655.1	LOW QUALITY PROTEIN: uncharacterized protein LOC110425158	chr09:4969876..4971984 (- strand)
MELO3C021656.1	RING-type E3 ubiquitin transferase	chr09:4977717..4978250 (- strand)
MELO3C021657.1	Serine/threonine-protein phosphatase	chr09:4983177..4991952 (+ strand)
MELO3C021658.1	Heat shock 70 kDa protein	chr09:4992540..4995409 (- strand)
MELO3C021660.1	Unknown protein	chr09:5150617..5151096 (+ strand)
MELO3C033733.1	Reverse transcriptase	chr09:5205169..5213855 (+ strand)
MELO3C028288.1	Unknown protein	chr09:5268525..5268679 (+ strand)
MELO3C001905.1	Unknown protein	chr09:5268551..5268719 (- strand)
MELO3C028434.1	Plant transposase	chr09:5315555..5316661 (+ strand)
MELO3C034616.1	Girdin-like	chr09:5337006..5338234 (+ strand)
MELO3C021740.1	Girdin-like	chr09:5337006..5337872 (+ strand)
MELO3C035369.1	Girdin-like	chr09:5337346..5337993 (+ strand)
MELO3C025440.1	Xanthine/uracil permease family protein	chr09:5369523..5369823 (+ strand)
MELO3C025441.1	Xanthine/uracil permease family protein	chr09:5371517..5372171 (+ strand)
MELO3C033595.1	Unknown protein	chr09:5372238..5372390 (- strand)
MELO3C031905.1	girdin-like	chr09:5381840..5382511 (+ strand)
MELO3C027916.1	girdin-like	chr09:5381858..5382461 (+ strand)
MELO3C027453.1	girdin-like	chr09:5381927..5382289 (+ strand)
MELO3C032578.1	girdin-like	chr09:5382089..5382289 (+ strand)
MELO3C025444.1	Unknown protein	chr09:5400362..5400769 (+ strand)
MELO3C033734.1	CACTA en-spm transposon protein	chr09:5413715..5415014 (+ strand)
MELO3C025445.1	Unknown protein	chr09:5432329..5432616 (+ strand)
MELO3C034080.1	Retrotransposon protein	chr09:5448377..5448684 (- strand)
MELO3C033735.1	Retrotransposon protein	chr09:5450130..5450848 (- strand)
MELO3C025446.1	UDP-glucuronate decarboxylase	chr09:5456759..5460785 (+ strand)
MELO3C025447.1	Methionine--tRNA ligase	chr09:5461880..5468687 (- strand)
MELO3C025448.1	enoyl-CoA delta isomerase 1	chr09:5480489..5481640 (+ strand)
MELO3C033738.1	Retrotransposon protein	chr09:5483895..5485214 (- strand)
MELO3C025449.1	zf-C3H1 domain-containing protein	chr09:5486352..5497321 (+ strand)
MELO3C025450.1	Elongator complex protein 1	chr09:5513465..5519009 (+ strand)
MELO3C025451.1	Actin-depolymerizing factor	chr09:5521418..5524635 (- strand)
MELO3C033737.1	basic helix-loop-helix (bHLH) DNA-binding superfamily protein	chr09:5530098..5532949 (- strand)
MELO3C025454.1	Oxoglutarate dehydrogenase (succinyl-transferring)	chr09:5570428..5585587 (+ strand)
MELO3C033742.1	LINE-1 retrotransposable element ORF2 protein	chr09:5584063..5584566 (- strand)
MELO3C025455.1	Retrotransposon protein	chr09:5588481..5588946 (- strand)
MELO3C025456.1	WAT1-related protein	chr09:5602356..5606758 (+ strand)
MELO3C033741.1	Gag/pol protein	chr09:5634774..5640051 (+ strand)
MELO3C019276.1	Glial fibrillary acidic protein-like	chr09:5657248..5657653 (+ strand)
MELO3C025462.1	WAT1-related protein	chr09:5679198..5691985 (+ strand)
MELO3C033746.1	Unknown protein	chr09:5711915..5719616 (- strand)
MELO3C025463.1	WAT1-related protein	chr09:5743344..5749872 (+ strand)
MELO3C033748.1	CACTA en-spm transposon protein	chr09:5755187..5764626 (+ strand)
MELO3C032701.1	CACTA en-spm transposon protein	chr09:5755187..5755996 (+ strand)
MELO3C030873.1	CACTA en-spm transposon protein	chr09:5755570..5756223 (+ strand)
MELO3C028497.1	CACTA en-spm transposon protein	chr09:5755570..5756184 (+ strand)
MELO3C029673.1	CACTA en-spm transposon protein	chr09:5755597..5756324 (+ strand)
MELO3C025464.1	WAT1-related protein	chr09:5792882..5796091 (+ strand)
MELO3C025465.1	F-box protein	chr09:5803438..5805311 (+ strand)
MELO3C033751.1	aquaporin TIP1-3	chr09:5803978..5808244 (- strand)
MELO3C025466.1	aquaporin TIP1-3	chr09:5810542..5811221 (- strand)
MELO3C033749.1	Unknown protein	chr09:5810572..5811820 (+ strand)
MELO3C033752.1	Serine/threonine-protein phosphatase 7 long form-like protein isoform X1	chr09:5814580..5816333 (- strand)
MELO3C032795.1	Retrotransposon protein	chr09:5819197..5820216 (- strand)
MELO3C025467.1	photosynthetic NDH subunit of lumenal location 1	chr09:5825462..5830616 (+ strand)
MELO3C025468.1	ABC transporter B family member 20	chr09:5830550..5839746 (- strand)
MELO3C033754.1	Unknown protein	chr09:5868028..5868243 (- strand)
MELO3C025470.1	histone-lysine N-methyltransferase setd3 isoform X1	chr09:5870118..5887714 (- strand)
MELO3C025473.1	Sulfate transporter 4.1	chr09:5889574..5902333 (- strand)
MELO3C025474.1	50S ribosomal protein L23	chr09:5928735..5931079 (+ strand)
MELO3C025475.1	psbP-like protein 1	chr09:5931979..5934639 (- strand)
MELO3C033758.1	Unknown protein	chr09:5933374..5934138 (+ strand)
MELO3C025476.1	Unknown protein	chr09:5970254..5970448 (+ strand)
MELO3C028023.1	50S ribosomal protein L20	chr09:5980044..5980432 (+ strand)
MELO3C033763.1	Unknown protein	chr09:6008952..6014396 (+ strand)
MELO3C034132.1	TPRXL protein	chr09:6013283..6013529 (- strand)
MELO3C025477.1	Plant protein 1589 of unknown function	chr09:6024778..6028914 (+ strand)
MELO3C033764.1	Plant protein 1589 of Uncharacterized protein function	chr09:6027960..6030407 (+ strand)
MELO3C025478.1	DUF4283 domain-containing protein	chr09:6037639..6038244 (- strand)
MELO3C025479.1	DUF4378 domain-containing protein	chr09:6046584..6052259 (+ strand)
MELO3C033603.1	Unknown protein	chr09:6091439..6096963 (+ strand)
MELO3C025480.1	60S ribosomal protein L35	chr09:6097596..6099239 (+ strand)
MELO3C025481.1	Ankyrin repeat-containing protein	chr09:6102824..6106070 (+ strand)
MELO3C025482.1	Pentatricopeptide repeat-containing protein	chr09:6107854..6109201 (+ strand)
MELO3C025484.1	Chalcone--flavanone isomerase	chr09:6122478..6125532 (+ strand)
MELO3C025485.1	Dirigent protein	chr09:6126440..6127626 (+ strand)
MELO3C025486.1	ABC transporter G family member 6	chr09:6127927..6130878 (- strand)
MELO3C025487.1	Chlorophyll A-B binding protein	chr09:6136014..6136818 (- strand)
MELO3C025488.1	PCI domain-containing protein	chr09:6140822..6146883 (+ strand)
MELO3C025489.1	filamin A-interacting protein 1-like isoform X1	chr09:6159321..6164760 (+ strand)
MELO3C025490.1	protein TONNEAU 1a-like	chr09:6165592..6171492 (- strand)
MELO3C025491.1	PCI domain-containing protein	chr09:6184082..6189208 (+ strand)
MELO3C025492.1	PCI domain-containing protein	chr09:6197310..6202060 (+ strand)
MELO3C027138.1	leukotriene A-4 hydrolase homolog	chr09:6212253..6213363 (+ strand)
MELO3C025495.1	hydrolase family protein / HAD-superfamily protein	chr09:6237195..6242146 (- strand)
MELO3C025496.1	Unknown protein	chr09:6255785..6256192 (- strand)
MELO3C025497.1	regulator of nonsense transcripts UPF2-like	chr09:6272557..6288625 (+ strand)
MELO3C025498.1	Unknown protein	chr09:6272604..6272819 (- strand)

## Sheet: Table S2
Table S2.Mutations in the coding sequence region of MELO3C021600.1
Gene ID	Position	Variation		Amino Acid
		M202008	M202009	M202008	M202009
MELO3C021600.1	4267567	C	T	R	H
	4267818	C	T	D	N
	4267862	A	C	F	L
	4268557-4268558	-	TGT
	4268573	A	G	Y	H
	4268604	T	A	*	L
	4269150	G	A	A	V
	4270637	A	G	Y	H

## Sheet: Table S3
Table S3. Sequence variation in the promoter region of MELO3C021600.1
Gene ID	Position (from Start codon ATG)	Variation
		M202008	M202009
MELO3C021600.1	210	T	C
	1027	T	C
	1029-1032	AAAG	-
	1163	G	C
	1211	C/T	T
	1238	A/C	A
	1357-1379	-	CTATGGTTGAGATTATCCAATTT
	1742	G	A
	1840	G	A

## Sheet: Table S4
Table S4. Information on the InDel markers used for genetic mapping
Marker name	Sequence	Product length	Base number
Chr9_3112089 F	GGCAACTTCTCCAATTTACTCA	22	12
Chr9_3112089 R	AAGAGCCGAAGGTTCAATTACA	22
Chr9_3534474 F	TGTTCTCAATAACTCCACATTCAC	24	13
Chr9_3534474 R	TTACTATCGGTCAAGTTGGTCTT	23
Chr9_3576571 F	ACATGAAGATCGGTGCAACTTAA	23	25
Chr9_3576571 R	TTATTCTCATCCATCGCAACCAA	23
Chr9_4100141 F	CTCCAAGTGAACACGGATTATCAT	24	19
Chr9_4100141 R	AGAGCAAGCAGTCCATAACCATA	23
Chr9_4246687 F	ATCCACGCTTGAACTTCATTAC	22	12
Chr9_4246687 R	ATTTAGTTGAGGGATTGGAGAC	22
Chr9_4393648 F	AGAAACCCTATTTTATCTTACACTT	25	6
Chr9_4393648 R	TGGCTCCTACATCTTTCATTTT	22
Chr9_4755163 F	GTTTTTGATCTATATTAATGAGGGC	25	9
Chr9_4755163 R	CAAGAGAATCTACGATCATCAGTGT	25
Chr9_5648318 F	ATTGTTGTTCTTGTAGGTGGTTTG	24	15
Chr9_5648318 R	AAGGAGAAGTGGATGAAAGTTAAGA	25
Chr9_5984071 F	AAGCTAAGCCATTGACGTATCG	22	5
Chr9_5984071 R	GCAAATATCTCCCACCTCATCC	22
Chr9_6296006 F	TGGACGTGGAGATACAGACATAT	23	16
Chr9_6296006 R	ATGCAAGGAAGAGGAACAATACC	23
